# Supplementary material for: G protein-coupled receptor 151 regulates glucose metabolism and hepatic gluconeogenesis
Source: Nat Commun. 2022 Dec 1;13:7408. doi: 10.1038/s41467-022-35069-9 (PMC9715671; doi:10.1038/s41467-022-35069-9)
Supplement: Supplementary file 4 — Source Data [file 41467_2022_35069_MOESM4_ESM.xlsx]

## Sheet: Fig1b
	Body weight [g]
	Week	WT													KO
	4	15	15.8	13.1	15	14.9	15.3	16.3	13.5	17.28	18.34	16.59	16.62	14.44	15.3	17.3	14.1	15	11.8	10.4	14.1	12.4	7.5	8.3	15.2	17.1	12.37	14.38	14.37
	5	19.5	19.3	19.1	21.5	19.6	20.4	20.9	19.8	22.2	22.8	20.7	21.1	20.1	20.9	17.6	19.9	20	18.2	16.4	19.3	18	13.7	15.4	19.4	20.6	18	19.6	20.8
	6	21.3	21.3	21.1	24.6	21	22.8	23.2	22.7	23.4	24.7	22.5	22.9	22.6	22.8	25.3	22.5	21.9	21	19.9	22.9	21.4	18.6	21.7	22.5	21.7	20.5	22.8	23.9
	7	23.2	23.4	23.2	26.7	22.8	23.8	25	24.4	26.1	26.3	25	24.9	24.7	24.5	28.3	24.9	24.1	23	22	25.3	23.4	21.6	24.3	25.9	23.8	22.3	25.4	26.7
	8	25.1	25.3	25.3	29.6	26.2	25.5	26.8	26.7	28.2	28.9	27.1	26.6	27.2	26.4	31.9	27	26	25	24.7	27.7	26.3	23.8	26.8	28.9	25.5	23.7	27.3	28.5
	9	26.9	26.7	26	32	28.5	25.9	28.9	29.4	30.6	30	28.8	28	28.8	27.8	34.5	28.2	28.2	26	27.4	29.1	28.9	25.6	27.6	32.2	27.3	26.1	29.1	31.8
	10	27.9	28.8	27.2	34.9	31	29	31.4	31.8	32.6	32.4	29.4	28.9	31.6	29.9	37.7	29.7	29.3	26.6	29.5	32	31.2	28.1	30.3	34.7	29	27.7	29.2	34.5
	11	27.7	29.5	28.2	35.6	32.6	30.9	33.3	33.8	34.8	34.8	32.5	31.4	34	30.4	40.8	30.9	31.6	27.7	31.5	32.6	32.1	29.2	30.9	37.9	31	30.4	30.4	37.8
	12	29.1	30.6	30	38	34	33.1	35	35.8	36.2	36.1	34.6	32	35.2	32	43.9	32.7	34.3	29.8	34.7	35	34.2	30.3	32.2	39.2	32.7	31.5	31	39.4
	13	28.8	31.9	31.1	39.2	35.7	34.6	37.6	36.3	38.9	38.8	37.1	34.7	37.4	31.7	45.2	33	35.3	30.3	36.5	36.1	35	30.7	33.7	39.5	33.5	32.8	32.2	40.5
	14	30.2	34.3	32.3	41	37.6	36.9	39.5	38.1	41	41.1	38.7	37	39.9	33.6	48.1	35.6	36.9	31.4	38.8	37.1	36.3	32.3	34.6	42.7	36.3	36	33.6	44.7
	15	31.5	36.7	33.9	43.3	41	39	42.3	41.1	42.8	41	39.2	38.1	41.3	35.6	50.4	36.5	41.2	33.9	41.6	38.9	37.4	34.3	35.8	44.6	37.2	36.3	34.3	46.6
	16	32.2	37.4	35.4	44.26	43.11	40.12	43.15	42.36	45	43.8	41.4	41.1	43.8	37.5	52.8	38.1	43.2	34.8	42.6	38.91	38.21	34.15	36.55	47	39.9	37.8	36.9	48.2

## Sheet: Fig1c
	Minutes	WT									KO
	0	150	144	185	180	191	160	148	325	214	158	220	143	200	130	178	159	146	135
	15	521	383	495	457	598	600	585	559	585	336	511	377	600	519	535	447	404	479
	30	577	448	600	556	580	600	575	600	600	423	576	394	600	497	600	409	526	582
	60	600	489	544	454	578	597	396	560	600	552	504	310	600	332	510	594	348	292
	120	523	301	478	203	403	502	344	516	468	378	227	190	395	199	360	278	266	214

## Sheet: Fig1d
	Minutes	WT										KO
	0	236	192	248	261	216	182	259	214	259	286	247	211	194	203	182	184	238	205	194
	15	164	126	212	97	211	176	273	163	244	204	127	150	129	114	179	174	238	155	130
	30	81	121	100	111	128	154	216	110	233	179	69	97	76	72	74	233	147	90	108
	45	79	57	93	68	78	138	146	111	185	111	96	79	96	84	61	130	119	115	148
	60	87	72	109	87	74	178	160	152	276	179	54	84	116	85	82	104	149	80	94
	90	89	90	77	81	73	139	132	248	179	153	81	82	65	144	80	92	118	88	175
	120	100	108	158	108	102	191	213	114	170	228	83	119	128	102	180	68	204	154	123

## Sheet: Fig1e
	Fasting blood glucose [mg/dl]
	WT	KO
	236	247
	192	211
	248	194
	261	203
	216	182
	182	184
	259	238
	214	205
	259	194
	286

## Sheet: Fig1f
	Fasting plasma insulin [ng/ml]
	WT	KO
	5.88149	3.94045
	2.10259	1.3921
	1.70047	2.86616
	1.062	0.975806
	2.23644	2.05837
	1.21673	3.90566
	2.33317	2.89682
	5.79776	1.51651
	2.08255

## Sheet: Fig1g
	Oxygen consumption [mL/h]
	Hours	KO					WT
	1	124.071	106.939	91.8999	74.893	103.602	97.0486	77.1702	88.7965	71.4149	94.7032
	2	145.952	102.217	98.8566	75.6657	107.781	107.951	77.1966	112.169	90.4565	105.536
	3	140.448	112.199	100.654	81.3522	93.7554	120.042	104.668	113.262	93.3196	103.43
	4	156.869	117.892	118.528	107.305	114.946	119.698	124.766	109.075	87.5912	114.112
	5	174.247	124.121	129.043	107.804	124.569	114.663	118.808	130.558	116.116	126.262
	6	149.89	117.633	119.905	114.936	117.605	107.681	120.519	129.066	83.0098	110.113
	7	148.025	107.184	125.111	111.358	118.812	105.905	112.553	129.552	90.3367	105.66
	8	135.705	111.544	118.936	95.3428	109.07	119.322	107.748	108.581	102.054	105.818
	9	125.809	106.141	102.4	104.234	94.7967	101.346	98.0508	103.153	83.7492	106.431
	10	100.364	118.365	103.302	84.0157	104.138	93.5825	94.7586	126.159	94.6117	128.804
	11	116.536	125.346	114.501	93.4021	110.163	91.6151	107.982	112.336	101.116	125.833
	12	139.075	116.106	98.538	111.71	111.672	105.865	105.57	102.536	90.832	115.369
	13	125.024	96.6145	112.114	101.057	83.6973	102.155	106.877	99.3763	79.6792	91.847
	14	86.658	90.434	87.5645	78.9242	83.6575	83.8284	77.5321	98.8371	83.4636	120.636
	15	90.4024	102.313	89.4954	70.9096	95.268	85.3436	89.1458	102.349	63.6964	90.2984
	16	88.4004	92.8227	92.2101	69.7715	87.1101	91.8211	73.6609	93.4957	79.5479	99.6494
	17	100.531	93.1105	101.246	84.7645	78.8516	90.8836	81.4143	87.1581	66.6746	87.8758
	18	88.2816	98.4084	101.272	102.421	104.67	97.5386	92.7517	103.709	79.4005	104.531
	19	100.074	105.292	97.0404	79.3555	86.8419	92.7681	78.6178	88.0637	79.8934	92.8954
	20	91.0338	108.002	100.813	87.8434	82.1261	96.111	85.1277	86.697	66.3268	109.501
	21	111.417	89.8727	93.7395	78.4131	103.032	83.7622	74.7356	98.4419	80.4462	91.5005
	22	91.3638	103.589	102.623	78.7805	82.742	86.892	90.7514	96.7499	72.3753	93.6639
	23	93.4758	90.0742	92.6243	82.686	107.616	104.947	73.7881	95.9965	71.4402	104.073
	24	99.8448	111.791	97.6607	76.9176	81.5982	90.4219	82.1776	108.482	74.6142	91.317
	25	109.045	102.183	108.078	102.277	89.0626	99.1154	85.7857	118.714	79.7598	109.881
	26	123.033	99.6867	97.0829	92.1801	91.5347	117.968	95.9167	101.122	114.665	101.021
	27	111.745	106.803	107.128	101.311	98.8128	115.061	121.458	107.031	94.4367	117.698
	28	121.898	122.524	114.348	105.544	120.865	123.782	118.953	125.171	118.686	129.969
	29	120.199	118.852	118.573	103.04	126.247	126.836	117.141	130.113	114.992	129.109
	30	107.589	120.696	107.077	118.794	118.585	113.46	95.2587	131.639	93.4992	107.963
	31	113.883	114.18	124.663	99.8234	95.6011	113.953	86.2155	116.362	92.4074	109.081
	32	102.102	102.932	108.536	111.949	109.066	104.615	114.834	104.345	87.886	100.026
	33	121.238	104.212	104.365	108.227	113.407	105.976	87.8956	100.126	85.6218	103.458
	34	123.743	107.241	124.034	98.0843	96.6465	101.53	91.7515	116.244	103.844	112.946
	35	98.208	130.388	108.392	109.192	109.95	129.711	99.7396	133.767	98.9028	113.486
	36	120.78	106.15	108.626	109.162	125.989	99.9606	109.088	109.742	98.7117	114.559
	37	108.354	110.839	95.0437	104.076	95.113	87.1619	91.995	111.438	94.1626	98.2821
	38	85.5294	97.9671	95.6385	74.9229	81.0136	90.9688	77.2141	98.5468	67.3587	96.7955
	39	90.2704	91.7219	95.9507	74.4677	94.0739	104.947	81.1248	106.414	75.6438	93.4001
	40	90.2484	109.911	84.4739	84.3512	92.9112	89.2145	79.0126	103.147	80.9714	90.1332
	41	94.2942	94.0746	97.6713	105.6	103.652	102.996	82.7172	98.7382	69.7541	99.2273
	42	107.712	87.3761	92.8516	83.3808	86.3936	91.6791	82.4342	108.944	75.6852	92.9069
	43	90.6642	114.177	105.344	85.3535	92.1381	91.0185	83.4168	101.523	66.1886	105.064
	44	94.6616	93.3623	86.8359	85.0221	101.239	87.9952	80.5063	100.167	77.9103	89.3486
	45	92.598	96.3363	94.9949	79.1239	89.0019	108.917	71.5114	97.9787	79.6953	100.285
	46	100.047	98.2477	94.7293	70.065	82.1156	79.9173	94.4691	95.2597	79.6999	92.4457
	47	90.9084	92.0001	89.5209	93.4021	99.0202	93.334	75.284	99.5904	70.1411	99.6448
	48	99.2904	98.4708	93.1914	81.6717	92.532	101.329	86.1717	103.45	83.7285	97.7866

## Sheet: Fig1h
	Oxygen consumption [mL/h]
	WT										KO
Total	103.394	92.079	109.149	87.6813	104.355	112.53	98.4903	98.2653	106.578	90.8203	104.918	105.014	102.381	95.0425	100.207	98.8907	113.608	108.104	107.422	106.078
Dark	112.664	102.003	116.198	98.6176	112.433	118.98	103.451	99.673	112.441	100.939	114.455	111.321	110.909	104.965	107.981	103.893	117.315	116.692	111.344	118.584
Light	94.1231	82.1548	102.1	76.745	96.2766	107.565	94.6038	96.0491	100.759	82.7379	95.3816	98.707	93.8538	85.1197	92.4337	94.9912	110.62	101.549	104.095	96.5267

## Sheet: Fig1i
	CO2 production [ml/h]
	Hours	KO					WT
	1	97.1256	84.6132	70.9387	63.6857	79.8782	79.0366	59.0358	65.6773	56.8624	71.6698
	2	116.609	78.4063	75.4695	59.0075	84.2567	85.9261	58.7199	86.5611	74.4437	80.4633
	3	106.841	89.7073	77.9612	64.9236	71.2551	92.7871	81.6644	86.7588	74.2963	79.0386
	4	118.16	91.5012	91.2287	85.1239	92.7289	92.1976	94.7608	81.6664	69.1	88.1511
	5	131.512	94.4847	96.1292	90.1295	97.0739	85.9497	89.4551	99.0161	91.599	97.6214
	6	113.916	87.9325	90.5915	91.4134	90.6046	81.7569	89.2116	97.318	65.7763	84.1248
	7	109.791	81.6273	93.7841	88.1329	90.3364	81.4231	84.1099	96.2065	72.5734	81.085
	8	101.226	87.225	89.13	77.7682	83.1317	90.1828	80.6576	81.7982	81.5587	81.3167
	9	94.9938	82.7137	75.5524	81.8793	72.6546	76.9414	72.8274	77.9841	64.1985	84.0422
	10	74.7472	94.125	80.5994	67.1299	81.1016	71.669	71.7549	97.2274	74.3516	106.312
	11	86.1762	97.9959	86.341	73.8627	86.2113	70.2508	80.8726	83.9862	81.1879	98.3647
	12	102.846	90.031	73.2009	89.3868	84.9983	82.1901	78.506	77.9038	72.5826	87.472
	13	92.2878	73.2259	85.1706	81.7935	62.4603	78.6531	80.3725	76.957	61.6303	67.7789
	14	64.2444	68.4604	65.3245	61.4973	65.0037	63.1176	56.7196	75.1497	64.8066	94.3361
	15	67.9272	81.0829	67.0557	55.5872	73.1825	65.5632	67.9188	76.957	49.1785	67.7169
	16	68.0526	72.8422	71.4867	54.5889	66.5959	70.9682	55.0351	70.4814	63.0468	76.1388
	17	76.8768	74.0366	77.5491	68.6694	59.5567	69.9075	61.2401	65.455	51.9632	65.8724
	18	67.9932	77.8787	77.942	83.9239	82.2832	76.8064	70.3095	79.6328	62.4111	80.2224
	19	75.9088	81.8287	74.2779	65.1412	66.3528	70.8261	58.5094	65.315	63.4476	69.8161
	20	72.9894	85.8795	78.7896	70.8557	62.718	74.4484	64.5015	67.7768	50.7286	84.3726
	21	87.736	70.4247	74.3352	62.2081	82.2078	62.5493	56.18	77.1196	64.2699	68.7332
	22	70.0788	82.4259	82.5451	60.6967	63.2711	68.9013	69.1339	74.8575	56.9522	70.9723
	23	73.689	70.5542	73.271	68.8451	85.719	85.7698	55.8642	78.2373	55.8328	80.094
	24	78.7512	91.5588	78.7726	61.3017	61.2662	68.8161	63.372	88.1461	61.2641	69.4513
	25	84.4074	80.3753	87.4689	89.9698	69.7635	78.1701	66.0456	93.2981	63.9498	85.5816
	26	94.1776	77.8139	73.4452	73.701	72.1518	94.7473	73.5644	76.8417	96.5189	77.4694
	27	86.4468	84.3254	84.2317	85.3295	79.0779	92.2189	94.1905	83.7454	73.9186	93.602
	28	97.3632	99.55	89.0706	86.9988	94.8532	101.187	91.587	98.1743	97.8871	99.5209
	29	92.5518	93.7365	92.5223	83.3808	101.886	101.793	90.7601	98.4974	89.5168	98.6606
	30	78.7336	95.8518	80.8989	99.6736	93.4789	88.2604	71.7154	100.48	70.71	80.718
	31	88.5918	90.4651	99.6064	78.9961	72.7552	91.3595	67.2125	87.9485	71.636	84.173
	32	78.5268	78.8356	82.3773	90.6327	84.5207	81.8397	90.3368	79.0153	67.8378	75.3313
	33	96.7296	83.5579	79.6053	87.6157	89.3476	83.7953	66.7804	79.0235	66.4397	80.3257
	34	100.135	86.5271	97.8179	75.0347	74.4395	79.2	70.7394	91.5197	83.1411	87.0131
	35	74.6592	107.047	82.3072	90.473	86.9907	101.992	77.4532	104.152	77.7928	86.6576
	36	96.2148	82.2916	84.168	87.3023	99.0705	78.3193	85.9348	83.9677	75.6691	87.2701
	37	83.8904	88.333	73.4707	83.0394	71.054	65.9301	72.1958	87.6438	72.7623	73.7253
	38	65.8152	75.8737	74.0803	57.3483	61.1091	72.8219	60.0973	77.2431	52.0277	72.9407
	39	72.9344	74.7632	74.0102	59.908	72.5205	84.2546	61.648	83.7392	59.3154	71.0457
	40	76.2696	87.7598	64.7446	66.8244	70.216	69.7465	61.5625	79.1306	63.4614	67.5793
	41	75.1806	74.4395	77.8401	85.2657	81.9815	85.2963	64.3853	78.7621	53.2807	74.1842
	42	90.2792	70.8372	70.9132	66.4051	65.4206	72.8645	65.0301	89.1999	60.656	68.9145
	43	71.7288	93.9811	85.1493	67.3755	70.5345	71.6074	66.5633	78.0705	54.2481	80.773
	44	76.8504	72.7199	66.5629	66.7526	78.3174	71.328	62.964	80.5055	61.575	67.2007
	45	76.5072	76.3629	74.9725	64.6361	68.8899	87.7585	56.1055	75.9216	64.3828	77.263
	46	84.04	79.3177	78.4412	57.9233	64.0316	62.2937	74.3277	73.9106	64.6431	70.9632
	47	71.9532	73.6768	71.3656	77.0913	81.9124	76.3377	58.1672	78.8856	58.3388	77.2354
	48	81.3208	77.4182	72.2068	63.1426	71.5903	82.9572	69.1097	79.0091	67.4554	75.0468

## Sheet: Fig1j
	CO2 production [ml/h]
		WT										KO
	Total	82.3366	71.6032	84.9452	69.4652	79.7165	89.8098	79.0629	79.6145	87.3152	73.3033	83.1378	83.5775	79.8865	76.8675	78.163	78.6246	87.8766	87.5746	81.5261	84.7684
	Dark	89.4069	78.86	89.7219	77.9181	86.3603	95.6248	82.9769	81.0935	91.8314	80.5433	89.0448	88.3648	86.1266	85.759	84.8613	81.7254	91.3953	93.962	84.6539	93.5876
	Light	75.2664	64.3464	80.1685	61.0122	73.0726	85.3302	75.9404	77.271	82.6378	67.0943	77.2308	78.7903	73.6465	67.976	71.4648	76.0986	85.2464	82.3772	79.0403	78.1749

## Sheet: Fig1k
	RER
		WT										KO
	Total	0.794875	0.775701	0.777809	0.791108	0.763083	0.794899	0.801649	0.809	0.817972	0.805854	0.791809	0.79408	0.778441	0.806257	0.776927	0.793278	0.773097	0.808875	0.759073	0.798899
	Dark	0.792201	0.771028	0.771604	0.787889	0.767507	0.801889	0.80063	0.811667	0.816352	0.796537	0.775743	0.791403	0.774542	0.815729	0.782965	0.784907	0.778815	0.80387	0.760398	0.788713
	Light	0.797549	0.780375	0.784014	0.794326	0.75866	0.789708	0.801905	0.804333	0.818226	0.809226	0.807875	0.796757	0.78234	0.796785	0.770889	0.798964	0.770286	0.810012	0.759369	0.807655

[truncated: 57 more sheets: Fig1l, Fig1m, Fig1n, Fig2a, Fig2b, Fig2c, Fig2d, Fig2e, Fig2f, Fig3a, Fig3e, Fig3f, Fig3g, Fig3i, Fig4a, Fig4b, Fig4c, Fig4d, Fig4e, Fig5c …]
